# Supplementary material for: Identification and evolution of C4 photosynthetic pathway genes in plants
Source: BMC Plant Biol. 2020 Mar 30;20:132. doi: 10.1186/s12870-020-02339-x (PMC7106689; doi:10.1186/s12870-020-02339-x)
Supplement: Supplementary file 1 — Additional file 1: Table S1. Characterization of NADP-MEs in 25 plant species. [file 12870_2020_2339_MOESM1_ESM.xlsx]

## Sheet: Table S1
Table S1. Characterization of NADP-MEs in 25 plant species.
Category	Species	Gene ID	Locus	Size (bp)	Pl	Mw (kDa)
Algae	Chlamydomonas reinhardtii	Cre14.g628650.t1.2	Cre14.g628650	760	6.3	77.4282
		Cre14.g629700.t1.1	Cre14.g629700	623	7.61	67.6733
		Cre14.g629750.t2.1	Cre14.g629750	518	6.29	56.8921
		Cre06.g268750.t1.2	Cre06.g268750	637	7.21	69.8844
		Cre06.g251400.t1.2	Cre06.g251400	617	8.65	67.5895
		Cre01.g022500.t1.2	Cre01.g022500	824	7.12	81.9927
Moss	Physcomitrella patens	Pp3c11_26700V3.1	Pp3c11_26700	629	6.42	69.9912
		Pp3c1_9600V3.1	Pp3c1_9600	592	6.07	65.3609
		Pp3c3_3290V3.7	Pp3c3_3290	691	8.3	76.1345
		Pp3c7_17220V3.1	Pp3c7_17220	593	5.58	65.3437
		Pp3c7_5170V3.2	Pp3c7_5170	518	7.16	57.289
Lycopodiophyta	Selaginella moellendorffii	142026	142026	592	6.17	65.4742
		130484	130484	592	5.87	65.6892
		176472	176472	618	7.69	68.9341
Monocotyledons	Ananas comosus	Aco016569.1	Aco016569	602	6.1	66.4542
		Aco005989.1	Aco005989	495	7.75	55.5998
		Aco007622.1	Aco007622	602	6.69	66.6437
		Aco005631.1	Aco005631	499	7.32	56.2148
	Brachypodium distachyon	Bradi1g27000.1	Bradi1g27000	620	5.53	68.8556
		Bradi2g05620.1	Bradi2g05620	668	5.67	72.966
		Bradi2g33450.1	Bradi2g33450	570	5.7	63.01
		Bradi2g48570.2	Bradi2g48570	659	6.28	72.543
		Bradi2g49540.2	Bradi2g49540	680	9.88	76.0673
		Bradi3g30230.1	Bradi3g30230	617	8.44	68.0744
	Hordeum vulgare	HORVU1Hr1G028030.16	HORVU1Hr1G028030	614	6.45	68.0057
		HORVU1Hr1G045720.1	HORVU1Hr1G045720	727	7.52	80.1178
		HORVU2Hr1G050980.2	HORVU2Hr1G050980	657	6.23	72.9223
		HORVU3Hr1G019790.9	HORVU3Hr1G019790	729	8.1	79.5771
		HORVU3Hr1G068600.2	HORVU3Hr1G068600	707	8.69	77.746
		HORVU3Hr1G070850.1	HORVU3Hr1G070850	623	6.46	68.2992
	Musa acuminata	GSMUA_Achr3P31710_001	GSMUA_Achr3G31710_001	652	6.08	71.9044
		GSMUA_AchrUn_randomP19370_001	GSMUA_AchrUn_randomG19370_001	590	5.98	64.9707
		GSMUA_Achr7P13690_001	GSMUA_Achr7G13690_001	575	5.83	63.713
		GSMUA_Achr7P06830_001	GSMUA_Achr7G06830_001	628	6.36	69.8803
		GSMUA_Achr1P00210_001	GSMUA_Achr1G00210_001	604	7.6	66.8539
		GSMUA_Achr10P21420_001	GSMUA_Achr10G21420_001	659	6.57	72.9315
	Setaria italica	Seita.2G322000.1	Seita.2G322000	623	6.07	69.4545
		Seita.3G109300.1	Seita.3G109300	576	5.6	63.7717
		Seita.5G134300.1	Seita.5G134300	639	6.31	70.0379
		Seita.5G301800.1	Seita.5G301800	652	6.28	72.5429
		Seita.5G314300.1	Seita.5G314300	636	8.05	69.851
		Seita.9G200600.1	Seita.9G200600	613	8.03	67.3534
	Setaria viridis	Sevir.9G199800.1	Sevir.9G199800	613	8.03	67.3534
		Sevir.5G304400.4	Sevir.5G304400	652	6.28	72.715
		Sevir.5G132500.1	Sevir.5G132500	639	6.31	70.0379
		Sevir.5G317200.1	Sevir.5G317200	636	7.64	69.882
		Sevir.3G111800.1	Sevir.3G111800	576	5.5	63.7637
	Oryza sativa	LOC_Os01g09320.1	LOC_Os01g09320	639	6.7	69.8658
		LOC_Os01g52500.1	LOC_Os01g52500	643	5.52	70.4824
		LOC_Os01g54030.1	LOC_Os01g54030	585	6.5	64.2698
		LOC_Os05g09440.1	LOC_Os05g09440	570	5.52	62.9349
		LOC_Os07g31380.1	LOC_Os07g31380	622	6.03	68.943
		LOC_Os10g35960.1	LOC_Os10g35960	620	8.53	68.2794
	Panicum hallii	Pahal.3G143000.1	Pahal.3G143000	576	5.83	63.5686
		Pahal.9G197100.1	Pahal.9G197100	744	9.11	82.0039
		Pahal.5G163200.1	Pahal.5G163200	640	6.9	70.1623
		Pahal.5G504300.1	Pahal.5G504300	648	6.1	71.1241
		Pahal.5G176100.1	Pahal.5G176100	640	6.04	71.0491
		Pahal.2G380000.1	Pahal.2G380000	622	6.42	69.3465
	Sorghum bicolor	Sobic.001G201700.1	Sobic.001G201700	618	8.04	67.861
		Sobic.002G309400.1	Sobic.002G309400	622	5.81	69.3845
		Sobic.003G036000.2	Sobic.003G036000	707	8.94	76.4336
		Sobic.003G036200.1	Sobic.003G036200	636	6.23	69.3776
		Sobic.003G280900.1	Sobic.003G280900	593	5.65	65.5518
		Sobic.003G292400.1	Sobic.003G292400	593	6.09	64.7812
		Sobic.009G069600.1	Sobic.009G069600	570	5.52	62.7386
		Sobic.009G108700.1	Sobic.009G108700	652	6.47	71.5357
	Zea mays	GRMZM2G085019_P01	GRMZM2G085019	636	6.2	69.8189
		GRMZM2G085747_P05	GRMZM2G085747	628	8.47	68.9464
		GRMZM2G118770_P01	GRMZM2G118770	652	6.54	71.7059
		GRMZM2G122479_P03	GRMZM2G122479	669	6.19	72.9765
		GRMZM2G159724_P03	GRMZM2G159724	664	6.2	72.8631
		GRMZM2G404237_P01	GRMZM2G404237	600	5.86	66.0323
		GRMZM2G406672_P01	GRMZM2G406672	619	6.09	69.134
Dicotyledones	Amaranthus hypochondriacus	AH020914-RA	AH020914	561	5.72	61.6423
		AH016160-RA	AH016160	522	6.56	58.6026
		AH009241-RA	AH009241	582	6.26	64.1367
		AH014483-RA	AH014483	560	6.44	62.7973
		AH002162-RA	AH002162	621	5.98	68.7708
	Arabidopsis thaliana	AT2G19900.1	AT2G19900	581	6.32	64.2786
		AT2G13560.1	AT2G13560	623	5.3	69.6557
		AT4G00570.1	AT4G00570	607	6.63	66.6407
		AT1G79750.1	AT1G79750	646	6.14	71.1606
		AT5G11670.1	AT5G11670	588	6.01	64.4128
		AT5G25880.1	AT5G25880	588	6.55	64.6102
	Cicer arietinum	Ca_05932	Ca_05932	498	6.17	55.1891
		Ca_10141	Ca_10141	608	6.15	67.0947
		Ca_02787	Ca_02787	630	6.91	70.0815
		Ca_06238	Ca_06238	600	6.66	66.1822
		Ca_05017	Ca_05017	553	6.03	61.3834
	Cucumis sativus	Cucsa.161140.1	Cucsa.161140	589	5.77	65.5692
		Cucsa.256990.1	Cucsa.256990	626	5.68	69.6238
		Cucsa.278560.1	Cucsa.278560	635	7.18	69.8793
		Cucsa.288880.1	Cucsa.288880	591	5.72	65.1346
		Cucsa.361060.1	Cucsa.361060	568	5.83	62.8291
	Daucus carota	DCAR_000763	DCAR_000763	574	5.72	63.6578
		DCAR_003075	DCAR_003075	585	5.55	64.6142
		DCAR_028671	DCAR_028671	548	6.06	61.0461
		DCAR_007584	DCAR_007584	984	6.42	107.907
		DCAR_016189	DCAR_016189	637	6.27	69.731
		DCAR_017973	DCAR_017973	554	5.92	61.6067
		DCAR_015950	DCAR_015950	803	7.18	88.3055
		DCAR_015776	DCAR_015776	626	5.54	69.5855
		DCAR_023079	DCAR_023079	929	5.97	102.944
	Eucalyptus grandis	Eucgr.C00609.1	Eucgr.C00609	587	8.24	64.2429
		Eucgr.C01003.1	Eucgr.C01003	583	6.78	64.0818
		Eucgr.C03762.1	Eucgr.C03762	582	5.84	64.2707
		Eucgr.D02251.1	Eucgr.D02251	603	7.18	66.7125
		Eucgr.E01713.1	Eucgr.E01713	630	5.57	69.1302
		Eucgr.F03074.1	Eucgr.F03074	650	6.13	71.2105
		Eucgr.J02940.1	Eucgr.J02940	649	6.31	71.1924
	Glycine max	Glyma06g09220.1	Glyma06g09220	618	6.4	68.5827
		Glyma04g09110.4	Glyma04g09110	622	7.61	68.8503
		Glyma08g03840.2	Glyma08g03840	561	5.77	62.3374
		Glyma08g21530.1	Glyma08g21530	641	6.31	70.7377
		Glyma13g43130.1	Glyma13g43130	647	7.24	71.3096
		Glyma05g35800.1	Glyma05g35800	633	7.15	70.0772
		Glyma01g01180.1	Glyma01g01180	591	5.83	65.0265
		Glyma15g02230.1	Glyma15g02230	643	7.22	71.0983
		Glyma03g01680.1	Glyma03g01680	604	6.23	66.6867
		Glyma03g24630.1	Glyma03g24630	622	5.71	68.9831
		Glyma09g39870.1	Glyma09g39870	601	6.46	66.3363
		Glyma07g08110.1	Glyma07g08110	604	6.07	66.6478
		Glyma16g08460.1	Glyma16g08460	591	5.75	65.1947
		Glyma18g46340.1	Glyma18g46340	600	5.97	66.3461
	Gossypium raimondii	Gorai.001G008900.1	Gorai.001G008900	591	6.32	65.2249
		Gorai.001G026200.1	Gorai.001G026200	583	6.31	64.4942
		Gorai.001G170700.1	Gorai.001G170700	605	6.22	66.9841
		Gorai.003G061800.1	Gorai.003G061800	645	6.02	70.845
		Gorai.007G097100.1	Gorai.007G097100	604	6.33	66.9722
		Gorai.009G048600.1	Gorai.009G048600	597	5.98	66.1655
		Gorai.010G105100.1	Gorai.010G105100	576	5.74	63.7611
		Gorai.011G071400.1	Gorai.011G071400	646	6.56	71.3347
		Gorai.012G081300.1	Gorai.012G081300	654	5.88	72.7524
	Manihot esculenta	Manes.04G133900.1	Manes.04G133900	643	6.73	70.7713
		Manes.05G037900.1	Manes.05G037900	603	6.75	66.7147
		Manes.05G059200.1	Manes.05G059200	627	5.72	69.7809
		Manes.16G109900.1	Manes.16G109900	591	6.03	65.0018
		Manes.16G073900.1	Manes.16G073900	661	8.38	73.4509
		Manes.11G034000.1	Manes.11G034000	638	6.27	70.0924
		Manes.01G260100.1	Manes.01G260100	603	7.62	67.0232
	Populus trichocarpa	Potri.001G189700.5	Potri.001G189700	649	6.24	70.825
		Potri.002G135300.1	Potri.002G135300	627	5.57	69.7419
		Potri.002G156000.2	Potri.002G156000	607	6.85	67.2675
		Potri.003G049300.1	Potri.003G049300	636	6.73	69.7999
		Potri.006G236500.1	Potri.006G236500	598	8.02	66.4247
		Potri.014G043700.1	Potri.014G043700	627	5.56	69.7597
		Potri.014G079900.1	Potri.014G079900	607	6.66	67.1582
		Potri.018G046600.1	Potri.018G046600	569	6.59	62.9245
		Potri.018G086700.1	Potri.018G086700	591	6.32	65.147
	Solanum lycopersicum	Solyc03g120990.2.1	Solyc03g120990.2	642	7.17	70.9403
		Solyc05g050120.2.1	Solyc05g050120.2	579	5.71	64.1125
		Solyc01g094200.2.1	Solyc01g094200.2	601	5.85	66.2851
		Solyc08g013860.2.1	Solyc08g013860.2	626	5.81	69.9571
		Solyc08g066360.2.1	Solyc08g066360.2	591	5.69	65.298
		Solyc12g044600.2.1	Solyc12g044600.2	640	5.93	70.2284
		Solyc12g008430.1.1	Solyc12g008430.1	589	5.99	65.1598
	Vitis vinifera	GSVIVT01015311001	GSVIVG01015311001	591	6.27	65.2811
		GSVIVT01016997001	GSVIVG01016997001	640	5.98	70.0142
		GSVIVT01018377001	GSVIVG01018377001	625	5.46	69.3414
		GSVIVT01026824001	GSVIVG01026824001	605	6.94	66.6956
		GSVIVT01035291001	GSVIVG01035291001	575	6.96	63.6803
