# Supplementary material for: Identification and evolution of C4 photosynthetic pathway genes in plants
Source: BMC Plant Biol. 2020 Mar 30;20:132. doi: 10.1186/s12870-020-02339-x (PMC7106689; doi:10.1186/s12870-020-02339-x)
Supplement: Supplementary file 2 — Additional file 2: Table S2. Characterization of PPDKs in 25 plant species. [file 12870_2020_2339_MOESM2_ESM.xlsx]

## Sheet: Table S2
Table S2. Characterization of PPDKs in 25 plant species.
Category	Species	Gene ID	Locus	Length（bp）	PI	Mw (kDa)
Algae	Chlamydomonas reinhardtii	Cre17.g734548.t1.1	Cre17.g734548	967	5.48	104.451
		Cre10.g424750.t1.2	Cre10.g424750	893	5.9	96.6894
Moss	Physcomitrella patens	Pp3c5_22540V3.1	Pp3c5_22540	972	5.54	106.077
Lycopodiophyta	Selaginella moellendorffii	230748	230748	897	5.26	97.8056
Monocotyledons	Ananas comosus	Aco024818.1	Aco024818	879	5.32	95.9341
	Brachypodium distachyon	Bradi2g25745.1	Bradi2g25745	946	5.88	102.479
	Hordeum vulgare	HORVU1Hr1G061160.6	HORVU1Hr1G061160	961	5.87	104.514
	Musa acuminata	GSMUA_Achr3P24910_001	GSMUA_Achr3G24910_001	958	5.51	104.989
		GSMUA_Achr2P01870_001	GSMUA_Achr2G01870_001	881	5.27	95.7685
		GSMUA_Achr5P27440_001	GSMUA_Achr5G27440_001	882	5.03	95.9617
	Setaria italica	Seita.9G354600.1	Seita.9G354600	893	5.63	97.1844
		Seita.3G247900.1	Seita.3G247900	945	5.38	102.425
	Setaria viridis	Sevir.9G360400.1	Sevir.9G360400	848	5.46	92.5542
		Sevir.3G253900.1	Sevir.3G253900	945	5.38	102.425
	Oryza sativa	LOC_Os03g31750.1	LOC_Os03g31750	887	5.42	96.5529
		LOC_Os05g33570.1	LOC_Os05g33570	947	5.98	102.788
	Panicum hallii	Pahal.3G285100.1	Pahal.3G285100	945	5.43	102.043
		Pahal.9G416400.1	Pahal.9G416400	891	5.32	96.874
	Sorghum bicolor	Sobic.009G132900.1	Sobic.009G132900	948	5.54	102.49
		Sobic.001G326900.1	Sobic.001G326900	909	5.53	99.1527
	Zea mays	GRMZM2G097457_P01	GRMZM2G097457	952	6.04	103.101
Dicotyledones	Amaranthus hypochondriacus	AH016953-RA	AH016953	853	5.17	93.1296
	Arabidopsis thaliana	AT4G15530.1	AT4G15530	956	5.82	104.205
	Cicer arietinum	Ca_06801	Ca_06801	996	5.95	109.198
	Cucumis sativus	Cucsa.253790.1	Cucsa.253790	962	5.42	104.766
	Daucus carota	DCAR_023283	DCAR_023283	949	5.52	103.444
	Eucalyptus grandis	Eucgr.H03642.1	Eucgr.H03642	966	5.7	105.095
		Eucgr.B01186.1	Eucgr.B01186	823	5.18	89.9635
	Glycine max	Glyma17g02371.1	Glyma17g02371	950	5.84	104.265
		Glyma07g38390.2	Glyma07g38390	926	5.6	101.681
	Gossypium raimondii	Gorai.011G181800.1	Gorai.011G181800	981	5.55	107.233
	Manihot esculenta	Manes.03G188300.1	Manes.03G188300	955	5.71	104.136
	Populus trichocarpa	Potri.010G027800.5	Potri.010G027800	973	5.57	106.6
	Solanum lycopersicum	Solyc01g080460.2.1	Solyc01g080460.2	965	5.99	105.854
	Vitis vinifera	GSVIVT01017850001	GSVIVG01017850001	1648	6.37	181.278
