# Supplementary material for: Identification and evolution of C4 photosynthetic pathway genes in plants
Source: BMC Plant Biol. 2020 Mar 30;20:132. doi: 10.1186/s12870-020-02339-x (PMC7106689; doi:10.1186/s12870-020-02339-x)
Supplement: Supplementary file 3 — Additional file 3: Table S3. Consensus sequences of motifs 1–20 in NADP-MEs. [file 12870_2020_2339_MOESM3_ESM.xlsx]

## Sheet: Table S3
Table S3. Consensus sequences of motifs 1-20 in NADP-MEs.
MOTIF 1	NWP[EA][RK][SQN][IV][QD][VM]IVVTDG[ES]RILGLGDLG[CV]QG[MI]GIP[VI]GKL
MOTIF 2	YTPTVG[EL][AV]CQ[KN]Y[GS][SG][IL]FRRP[QR]G[LM]Y[IF]S[LA]K[DE]KG[KE][IM][LM][ES][VM]L
MOTIF 3	FEDF[AQ]N[HK][NW]AF[ED]LL[AQE][KR]Y[RSG][TK][TS]HL[VM]FNDD[IV]QGTA[SG]V[VA]LAG
MOTIF 4	[LA][GA]G[VI][RN]P[SQ][AR][CV]LP[IV][TM][IL]DVGTNNEKLL[NK]D[EP][FL]Y[IL]GLRQ[RK]R[AL][TE]G[QE]E
MOTIF 5	[EA]A[MK]ASF[NS]E[KR]P[IAL]I[FL]A[LM]SNPTS[QN][SA]ECT[AP]EEA[YF][TK]W[ST][GKQ][GE][RN]A[IV]FASGSPFDPV[ED][YL]
MOTIF 6	NN[AM]Y[IL]FPG[FI]GLG[LVT][VLI][ILM]SGA[IR]R[VI][HS]D[DG]ML[LQ]AA[SA]E[AC]LA[AS][QY][VM]T[EQ]E
MOTIF 7	P[RWH][HFY]NKG[LT]AF[TS]E[KT]ERD[AR][HL][YG]LRGLLPPAV[VI]SQE[LQ]QEK[KR][FL]
MOTIF 8	QVPL[QA][KR][YW][MR][AI][ML][MN][DR]L[QH][ED]RNE[RT]L[FY]Y[KR][LV]LIDN[VI]EEL[LA]P[IV]V
MOTIF 9	KG[LI][IL][YF]P[PS][FI][ST][NS]IRKI[ST]A[HEN][IV]AA[ANK]VAAKA[YV]E[LE][GD]
MOTIF 10	ELIALE[IM]SKQT[KN]AP[ILV]EE[TCA]RKKIWLVDSK
MOTIF 11	KPTVL[IL]G[TLS]SGVG[GRK]TFTKEV
MOTIF 12	[LF]AD[HQ][TK][FI][LV][FV]LGAG[ES]AGTG[IV][AL]
MOTIF 13	GLIVSSRKESLQHFKKPWAH[ED]HEPVK
MOTIF 14	A[TS]RLP[RQ]PK[DN]LVKYAESCMY[ST]PVYR[SN]Y
MOTIF 15	EDRATE[DE]Q[LP][VI]TPW[TA][VF]SVASGY[ST]LLRD
MOTIF 16	YAEL[LV][DH]EFM[ET]AVKQ[NR][YW][GP]EK
MOTIF 17	LAEG[YH][RG]D[VM][DG][PA][RK]ELA[HK][ML]S[EK]EETV[ED]YV[KA][RN]NMW[YS]P[VI]Y[SP][PT]
MOTIF 18	E[SA]AR[SN]QFW[LV][LV]D[KA]DGL[IV]T[KE][EA]R[KE][ND][IL]DP[AD]A[AR]PFA[RK][GK]P[GK][EP]
MOTIF 19	[AR][RP][RS]RF[TF][TS][AT][AE][IVG][PH][RG]P[CT]IVHKR[GS][ALT]DILHD
MOTIF 20	[NED]GK[VTI][FG][VH]P[GN]QA
