# Supplementary material for: Identification and evolution of C4 photosynthetic pathway genes in plants
Source: BMC Plant Biol. 2020 Mar 30;20:132. doi: 10.1186/s12870-020-02339-x (PMC7106689; doi:10.1186/s12870-020-02339-x)
Supplement: Supplementary file 4 — Additional file 4: Table S4. Consensus sequences of motifs 1–20 in PPDKs. [file 12870_2020_2339_MOESM4_ESM.xlsx]

## Sheet: Table S4
Table S4. Consensus sequences of motifs 1-20 in PPDKs.
MOTIF 1	F[DN]SWDSPRA[NIK]KYRSINQITGLKGTAVN[VI]Q[CS]MVFGNMGNTSGTGVLFTRNP
MOTIF 2	NC[EK]ILE[RSK]HYK[DE]MMDIEFTVQENRLWMLQCR[ST]GKRTGKGAVKIAVDMVNEG
MOTIF 3	ILVRTETSPEDVGGMHAA[AV]GILTARGGMTSHAAVVARGWGKCCV[SA]GCS[DS]I
MOTIF 4	AEFFSFGTNDLTQMTFGYSRDDVGKFLPIYL[SA][QK]GILQHDPFEVLDQ[KR]GVG
MOTIF 5	FMSW[VA]DE[IV]R[QR]LKV[ML]ANADTPEDAL[TA]AR[NK]NGA[QE]GIGLCRTEHMFF[AS]SDERI
MOTIF 6	LPYQRSDFEGIFRAMDGLPVTIRLLDPPLHEFLPEG
MOTIF 7	GERFAYDSYRRFLDMFG[ND]VVM[GD]IPH[SA]LFEEKLE[AK][ML]K
MOTIF 8	GR[AKR]ARP[ND]LKVGICGEHGGEPSSVAFFA[KE]AGLDYVSCSPFRVPIARLAAAQ
MOTIF 9	F[TH]FGKG[KR]S[ED]GNK[ASG]MK[SD]LLGGKGANLAEM[AS]SIGLSVPPG[FL]T[IV]STEACQ[EQ]YQ
MOTIF 10	NPMLGFRGCRLGISYPELTEMQARAIF[EQ]AA[IV][SA][MV][ST]NQ
MOTIF 11	LGDP[SR][KR]PLLLSVRSGAA[VI]SMPGMMDTVLNLGLNDEV
MOTIF 12	KLYGEFL[VI]NAQGEDVVAGIRTP[EQ]DLD[TA]MK[DE]CMP[ED][AP]Y
MOTIF 13	YKDKV[IV]ATGLPASPGAAVGQ[IV]VF[TS]A[ED]DAE[AE]WH[AS]QGK
MOTIF 14	VGTPQELGHQVS[LV]IRQ[VI]A[KDE]KVF[SAT]EMG[KTS][TS][IL]SYK[VI]GTMIE[IV]PRAAL[VI]ADEIA
MOTIF 15	VGTPQELGHQVS[LV]IRQ[VI]A[KDE]KVF[SAT]EMG[KTS][TS][IL]SYK[VI]GTMIE[IV]PRAAL[VI]ADEIA
MOTIF 16	KV[IL]HEG[DE]W[LI]SLNGSTGEVILGKQPLSPPALSGDL[EG]T
MOTIF 17	[VI][DE][RK]R[ST]A[IV]KMVEP[QGR]HLDQLLHPQFE[ND]P
MOTIF 18	[NA]G[KR][KA]LPAGLW[ED]E[IV]L[ED][GA]LR[WF]VEE[DE]MGA
MOTIF 19	IV[RS]EL[TCA][SA]ETG[AM][TK][EQ][ED][ED][VI][LF][SA]R[IV]EKLSEV
MOTIF 20	AVR[QK]MIMA[VP]TLE[QL]R[QK][AK]ALD
