# Supplementary material for: Identification and evolution of C4 photosynthetic pathway genes in plants
Source: BMC Plant Biol. 2020 Mar 30;20:132. doi: 10.1186/s12870-020-02339-x (PMC7106689; doi:10.1186/s12870-020-02339-x)
Supplement: Supplementary file 8 — Additional file 8: Table S5. The raw data of qRT-PCR. [file 12870_2020_2339_MOESM8_ESM.xlsx]

## Sheet: Table S5
Table S5. The raw data of qRT-PCR.
	Gene ID	Time	CT				CT (Reference Gene)				△CT	2-△CT	CT (CK)	△△CT	2-△△CT
			Rep1	Rep2	Rep3	Average	Rep1	Rep2	Rep3	Average
PPDK	Seita.9G354600.1	0h	25.5175	25.4802	25.8166	25.6047	23.3933	23.7516	23.36	23.5016	2.10311	0.232756	2.93658	-0.833471	1.78197
		1h	27.2625	26.8893	27.1205	27.0907	25.4097	25.9464	25.442	25.5994	1.49136	0.355676	2.93658	-1.44521	2.72303
		6h	25.5733	25.3919	25.8704	25.6118	24.3581	24.6745	24.5582	24.5303	1.08156	0.472517	2.93658	-1.85501	3.61755
	Seita.3G247900.1	0h	27.9762	27.7884	28.3034	28.0227	22.0937	22.3844	23.0581	22.5121	5.51058	0.0219356	2.99334	2.51724	0.174677
		1h	25.546	25.6306	25.9623	25.713	22.1407	22.814	22.902	22.6189	3.09406	0.11711	2.99334	0.100721	0.932567
		6h	25.9143	26.1066	25.7792	25.9334	22.9836	24.5756	23.8094	23.7895	2.14385	0.226274	2.99334	-0.849486	1.80186
NADP-ME	Seita.2G322000.1	0h	24.7033	24.7735	24.6005	24.6924	22.0937	22.3844	23.0581	22.5121	2.18033	0.220625	0.489639	1.6907	0.309777
		1h	24.1615	24.2772	24.2427	24.2272	22.1407	22.814	22.902	22.6189	1.60826	0.327995	0.489639	1.11862	0.460535
		6h	25.0928	25.3193	25.344	25.252	22.9836	24.5756	23.8094	23.7895	1.46251	0.362862	0.489639	0.972868	0.509492
	Seita.9G200600.1	0h	29.1172	29.3045	29.154	29.1919	22.0937	22.3844	23.0581	22.5121	6.67979	0.00975399	2.53518	4.14461	0.0565391
		1h	26.5676	26.6729	26.8025	26.681	22.3937	22.798	23.0025	22.7314	3.9496	0.064722	2.53518	1.41442	0.375162
		6h	27.9273	28.0579	28.1025	28.0292	23.0935	24.8765	23.8932	23.9544	4.07481	0.0593415	2.53518	1.53963	0.343974
	Seita.5G301800.1	0h	27.4981	27.594	27.5964	27.5628	25.4839	26.0943	26.1779	25.9187	1.64409	0.319949	2.53225	-0.888166	1.85082
		1h	25.1766	24.955	24.8474	24.993	23.6342	23.4609	23.6425	23.5792	1.41384	0.375311	2.53225	-1.11841	2.17108
		6h	24.197	24.1673	24.129	24.1645	23.3058	23.8932	23.3398	23.513	0.651494	0.636621	2.53225	-1.88076	3.68269
	Seita.3G109300.1	0h	26.0101	25.8725	25.9021	25.9283	22.0827	21.9456	23.0298	22.3527	3.57555	0.0838789	1.41239	2.16316	0.223266
		1h	25.1218	25.1903	25.1393	25.1504	22.1407	22.814	22.902	22.6189	2.53153	0.172955	1.41239	1.11914	0.460367
		6h	25.6618	25.9	25.7556	25.7724	22.9836	24.5756	23.8094	23.7895	1.9829	0.25298	1.41239	0.570519	0.673375
	Seita.5G134300.1	0h	22.9128	23.0123	23.2186	23.0479	22.0825	22.2504	22.9933	22.4421	0.605843	0.657087	0.520382	0.0854604	0.942484
		1h	22.6904	22.7366	22.729	22.7187	22.1407	22.814	22.902	22.6189	0.0997416	0.9332	0.520382	-0.420641	1.33852
		6h	23.1726	23.3239	23.3487	23.2817	22.8725	23.8725	23.8812	23.5421	-0.260373	1.19779	0.520382	-0.780756	1.71803
	Seita.5G314300.1	0h	21.2538	21.3099	21.2345	21.2661	23.0355	23.3459	23.2604	23.2139	-1.94783	3.85793	-1.25308	-0.694749	1.6186
		1h	22.9758	22.883	23.0236	22.9608	25.2136	25.8935	25.3256	25.4776	-2.51674	5.72289	-1.25308	-1.26367	2.40105
		6h	22.0354	22.0939	22.1274	22.0856	24.7955	24.5935	24.2893	24.5594	-2.47386	5.55529	-1.25308	-1.22078	2.33073
