# Supplementary material for: Identification and evolution of C4 photosynthetic pathway genes in plants
Source: BMC Plant Biol. 2020 Mar 30;20:132. doi: 10.1186/s12870-020-02339-x (PMC7106689; doi:10.1186/s12870-020-02339-x)
Supplement: Supplementary file 9 — Additional file 9: Table S6. Primer sequences of 8 genes used for qRT-PCR validation. [file 12870_2020_2339_MOESM9_ESM.xlsx]

## Sheet: Table S6
Table S6. Primer sequences of 8 genes used for qRT-PCR validation.
	ID	Forward Primer (5'-3')	Reverse Primer (5'-3')
PPDK	Seita.9G354600.1	CTACATGTCCCAGGGTATTCTC	CAGTGGCAATCTTAACCAACTC
	Seita.3G247900.1	ATGGCGTCTGTTTCCAGGG	GGACTCGGAGCGAACCAC
NADP	Seita.2G322000.1	GAGAGCTCTGTTTGCTATTTCG	TCAAGGCTGCTTGCTTTATAAC
	Seita.9G200600.1	CGAGCGATTCATAAACTCGTAC	CTGTTGAGGATCCTCCACTTG
	Seita.5G301800.1	CCTCCGTGCTGGACATGG	TGGGATACGATTGCTGGTGG
	Seita.3G109300.1	TGACCTCATTGCTCTTGAGATG	AGTCCACAAGCCAGATCTTCTT
	Seita.5G134300.1	TTGCGTGGTCTTCTTCCTCC	TGTAGAAAAGCCTCTCATTTCTCT
	Seita.5G314300.1	TAAAATGTGTGGTAAAGCTCGC	CAATTCATGTCGCATAGCTCAA
